# Supplementary material for: Female adolescent sexual reproductive health service utilization concerns: A qualitative enquiry in the Tema metropolis of Ghana
Source: PLoS One. 2024 Feb 23;19(2):e0292103. doi: 10.1371/journal.pone.0292103 (PMC10890758; doi:10.1371/journal.pone.0292103)
Supplement: S1 File — (ZIP) [file pone.0292103.s001.zip]

Archive with 12 entries (12 files):
- INTERVIEW 3 TRANSCRIPT.docx
- Interview eight transcript.docx
- Interview eleven transcript.docx
- INTERVIEW FIVE TRANSCRIPT.docx
- INTERVIEW FOUR TRANSCRIPT.docx
- INTERVIEW NINE TRANSCRIPT.docx
- INTERVIEW ONE TRANSCRIPT.docx
- Interview seven transcript.docx
- Interview six transcript.docx
- INTERVIEW TEN TRANSCRIPT.docx
- INTERVIEW TWELVE TRANSCRIPT.docx
- INTERVIEW TWO TRANSCRIPT.docx
